# Supplementary material for: Estimating the Association Between Exposome and Psychosis as Well as General Psychopathology: Results From the ABCD Study
Source: Biol Psychiatry Glob Open Sci. 2022 Jun 1;2(3):283–91. doi: 10.1016/j.bpsgos.2022.05.005 (PMC9616253; doi:10.1016/j.bpsgos.2022.05.005)
Supplement: Key Resources Table [file mmc2.xlsx]

## Sheet: Key Resources Table
KEY RESOURCES TABLE
Resource Type	Specific Reagent or Resource	Source or Reference	Identifiers	Additional Information
Add additional rows as needed for each resource type	Include species and sex when applicable.	Include name of manufacturer, company, repository, individual, or research lab. Include PMID or DOI for references; use “this paper” if new.	Include catalog numbers, stock numbers, database IDs or accession numbers, and/or RRIDs. RRIDs are highly encouraged; search for RRIDs at https://scicrunch.org/resources.	Include any additional information or notes if necessary.
Software; Algorithm	Mplus 8.4	Muthén LK, Muthén B (2020): Mplus: Statistical Analysis with Latent Variables: User’s Guide (Version 8).
Software; Algorithm	SPSS statistical package version 26.0	IBM SPSS Statistics
Software; Algorithm	missForest package in R	Stekhoven DJ (2015): missForest: Nonparametric missing value imputation using random forest. Astrophysics Source Code Library.ascl: 1505.1011.
